# Supplementary material for: Preclinical Three-Dimensional Vibrational Shear Wave Elastography for Mapping of Tumour Biomechanical Properties In Vivo
Source: Cancers (Basel). 2022 Oct 3;14(19):4832. doi: 10.3390/cancers14194832 (PMC9564290; doi:10.3390/cancers14194832)
Supplement: Supplementary file 1 [file cancers-14-04832-s001.zip]

Archive with 1 entries (1 files):
- cancers-1831151-supplementary.avi
